# Supplementary material for: Genetic Mechanism of Tissue-Specific Expression of PPAR Genes in Turbot (Scophthalmus maximus) at Different Temperatures
Source: Int J Mol Sci. 2022 Oct 13;23(20):12205. doi: 10.3390/ijms232012205 (PMC9603064; doi:10.3390/ijms232012205)
Supplement: Supplementary file 1 [file ijms-23-12205-s001.zip]

Archive with 1 entries (1 files):
- ijms-1896639-Supplementary.pdf
